# Supplementary material for: A Novel UC Exclusion Diet and Antibiotics for Treatment of Mild to Moderate Pediatric Ulcerative Colitis: A Prospective Open-Label Pilot Study
Source: Nutrients. 2021 Oct 23;13(11):3736. doi: 10.3390/nu13113736 (PMC8622458; doi:10.3390/nu13113736)
Supplement: Supplementary file 1 [file nutrients-13-03736-s001.zip]

Archive with 1 entries (1 files):
- nutrients-1399283-supplementary.pdf
